# Supplementary material for: A Langmuir-Blodgett Study of the Interaction between Amphotericin B and Lipids of Histoplasma capsulatum
Source: Membranes (Basel). 2022 Apr 29;12(5):483. doi: 10.3390/membranes12050483 (PMC9147408; doi:10.3390/membranes12050483)
Supplement: Supplementary file 1 [file membranes-12-00483-s001.zip]

Archive with 1 entries (1 files):
- membranes-1695120-supplementary.pdf
